# Supplementary material for: Scrapie incidence and PRNP polymorphisms: rare small ruminant breeds of Sicily with TSE protecting genetic reservoirs
Source: BMC Vet Res. 2016 Jul 15;12:141. doi: 10.1186/s12917-016-0766-9 (PMC4946234; doi:10.1186/s12917-016-0766-9)
Supplement: Additional file 1: — Total number of analysed animals for each Sicilian sheep breed with allele frequencies and percentages. (XLS 56 kb) [file 12917_2016_766_MOESM1_ESM.xls]

## Sheet: Foglio1
Comisana		#sample = 1541
Genotype	#	Allelic freq (%)
ARQ/ARQ	389	ARQ	47.8
ARQ/ARR	549	ARR	40.4
ARR/ARR	291	ARH	2.8
ARQ/AHQ	29	AHQ	1.7
ARR/AHQ	12	VRQ	7.3
ARQ/ARH	26
ARR/ARH	16
VRQ/ARQ	95
VRQ/ARR	86
VRQ/VRQ	14
VRQ/ARH	11
VRQ/AHQ	3
ARH/ARH	14
ARH/AHQ	5
AHQ/AHQ	1
	1541
Valle del Belice		#sample = 1541
Genotype	#	Allelic freq (%)
ARQ/ARQ	496	ARQ	58.9
ARQ/ARR	504	ARR	32.8
ARR/ARR	172	ARH	0.8
ARQ/AHQ	98	AHQ	5.3
ARR/AHQ	45	VRQ	2.2
ARQ/ARH	14
ARR/ARH	6
VRQ/ARQ	34
VRQ/ARR	16
VRQ/VRQ	6
VRQ/ARH	1
ARH/AHQ	1
AHQ/AHQ	2
	1395
Pinzirita		#sample = 1541
Genotype	#	Allelic freq (%)
ARQ/ARQ	34	ARQ	59.2
ARQ/ARR	27	ARR	33.3
ARR/ARR	14	AHQ	3.3
ARQ/AHQ	1	VRQ	4.2
VRQ/ARQ	3
VRQ/ARR	1
VRQ/VRQ	2
AHQ/AHQ	2
	84
