# Supplementary material for: Scrapie incidence and PRNP polymorphisms: rare small ruminant breeds of Sicily with TSE protecting genetic reservoirs
Source: BMC Vet Res. 2016 Jul 15;12:141. doi: 10.1186/s12917-016-0766-9 (PMC4946234; doi:10.1186/s12917-016-0766-9)
Supplement: Additional file 2: — Total number of analysed animals for each Sicilian goat breed with single polymorphism frequency and percentage. (XLS 56 kb) [file 12917_2016_766_MOESM2_ESM.xls]

## Sheet: Foglio1
Girgentana		# sample = 179
Genotype	#	Allelic freq (%)
WT	4	37V	0.3
37G/V; 222 Q/K	1	143R	3.8
143 H/R; 154 R/H; 240 S/P	2	154H	7.6
143 H/R; 168 P/Q; 222 Q/K	3	168Q	18.4
143 H/R; 168 P/Q; 240 P/P	3	222K	18.7
143 H/R; 222 Q/K; 240 S/P	2	240P	57.3
143 H/R; 240 P/P	2
143 H/R; 240 S/P	1
143 R/R; 240 P/P	1
154 R/H	5
154 R/H; 240 S/P	5
154 R/H; 168 P/Q; 240 S/P	1
154 R/H; 222 Q/K	6
154H/H	1
154 R/H; 168 P/Q; 240 S/P	5
168 P/Q	2
168 P/Q; 222 Q/K; 240 S/P	4
168 P/Q; 222 Q/K	1
168 P/Q; 240 P/P	21
168 Q/Q; 240 P/P	8
168 P/Q; 240 S/P	11
222 K/K	6
222 Q/K	6
222 Q/K; 240 S/P	32
222 Q/K; 154 R/H; 240 S/P	2
240 P/P	23
240 S/P	21
	179
Rossa Mediterranea		# sample = 102
Genotype	#	Allelic freq (%)
WT	11	37V	1.5
143 H/R	1	143R	2.5
143 H/R; 240 P/P	3	154H	7.4
143 H/R; 240 S/P	1	168Q	3.4
154 R/H	2	222K	12.7
154 R/H; 222 Q/K	1	240P	51
154 R/H; 240 S/P	8
154H/H	2
168 P/Q; 222 Q/K; 240 S/P	3
168 P/Q; 240 P/P	2
168 P/Q; 240 S/P	1
222 K/K	2
222 Q/K	4
222 Q/K; 240 S/P	14
240 P/P	21
240 S/P	23
37 G/V	1
37 G/V; 168 P/Q; 240 S/P	1
37 G/V; 240 S/P	1
	102
Argentata dell'Etna		# sample = 80
Genotype	#	Allelic freq (%)
WT	3	125V	1.3
125 I/V; 222 K/K	1	137I	2.5
125 I/V; 222 Q/K	1	151H	2.5
137 M/I; 240 P/P	2	154H	13.8
137 M/I; 240 S/P	2	168Q	2.5
151 R/H	2	222K	16.3
151 R/H; 168 P/Q; 240 S/P	2	240P	51.3
154 H/H	3
154 R/H	4
154 R/H; 222 Q/K	1
154 R/H; 222 Q/K; 240 S/P	1
154 R/H; 240 S/P	10
168 P/Q; 240 P/P	2
168 P/Q; 240 S/P	2
222 K/K	1
222 Q/K	4
222 Q/K; 240 S/P	15
240 P/P	16
240 S/P	8
	80
Maltese		# sample = 143
Genotype	#	Allelic freq (%)
WT	2	37V	24.1
37 G/V	10	137I	0.3
154 R/H; 37 G/V	1	143R	0.7
37 G/V; 222 Q/K	1	154H	5.6
37 G/V; 240 S/P	37	222K	0.3
37 V/V	10	240P	52.1
137 M/I; 240 P/P	1
143 H/R; 240 P/P	1
143 H/R; 240 S/P	1
154 H/H	1
154 R/H	5
154 R/H; 240 P/P	1
154 R/H; 240 S/P	7
222 Q/K; 240 S/P	4
240 P/P	35
240 S/P	26
	143
